# Supplementary material for: Therapeutic targeting of YOD1 disrupts the PAX-FOXO1/N-Myc feedback loop in rhabdomyosarcoma
Source: JCI Insight. 2025 Dec 16;11(3):e193221. doi: 10.1172/jci.insight.193221 (PMC12892920; doi:10.1172/jci.insight.193221)
Supplement: Supplemental table 1 [file jciinsight-11-193221-s062.xlsx]

## Sheet: Sheet1
Supplementary Table 1: RNA-seq gene expression data for RD cells shown in Figure 2C.
	Sample												MYCN vs. PCDH			P3F1 vs. PCDH			P3F1MYCN vs. PCDH
genes	PCDH_Rep1	PCDH_Rep2	PCDH_Rep3	MYCN_Rep1	MYCN_Rep2	MYCN_Rep3	P3F1_Rep1	P3F1_Rep2	P3F1_Rep3	P3F1MYCN_Rep1	P3F1MYCN_Rep2	P3F1MYCN_Rep3	log2FoldChange	pvalue	qvalue	log2FoldChange	pvalue	qvalue	log2FoldChange	pvalue	qvalue
AC068535.1	0	0	0	0	0	0	1.01049	1.08289	0.648485	0.551821	0.680914	0.877118	#N/A	#N/A	#N/A	7.92116	5.55936e-10	1.15398e-06	7.51706	4.7047e-09	7.30953e-06
ACVR1C	0.862952	0.879132	0.681935	1.1233	0.798462	0.123249	0.927453	0.954017	1.73908	1.30379	1.39343	1.79291	#N/A	#N/A	#N/A	#N/A	#N/A	#N/A	0.869626	0.000107276	0.0425545
AL032819.2	0	0	0	0	0	0.0245781	0.441361	0.829197	0.631988	0.88618	0.653059	0.809447	#N/A	#N/A	#N/A	7.23639	5.35662e-08	8.30053e-05	7.53432	3.98979e-09	6.76234e-06
AP003108.1	0.175923	0	0.0963796	0.148175	0.111908	0	0.59085	0.941857	0.725179	0.612299	1.01526	0.896778	#N/A	#N/A	#N/A	3.03619	0.000183226	0.0995197	3.17048	2.7355e-05	0.0150002
ARID3B	4.32705	4.62491	5.57192	6.40542	5.5611	7.21911	5.80281	6.4842	4.26188	6.78713	8.81005	8.91082	0.393845	0.0257353	0.999883	#N/A	#N/A	#N/A	0.73814	2.99769e-05	0.0155247
BCL2L11	6.03289	6.53295	3.6715	2.77737	0.488758	6.28297	6.3223	4.40737	4.74104	1.35567	2.57289	0.580247	#N/A	#N/A	#N/A	#N/A	#N/A	#N/A	-1.87495	4.26584e-06	0.00345792
BMP7	22.8252	17.1538	22.1309	13.2444	16.5657	23.126	17.862	16.5629	11.3698	12.2412	14.5074	13.137	#N/A	#N/A	#N/A	-0.444076	0.0332166	0.999988	-0.65709	0.000100292	0.0408822
C10orf71	0.400481	0.379411	0.295719	0.296984	0.365518	0.263784	1.26317	0.988816	1.04075	0.613607	1.13885	1.81958	#N/A	#N/A	#N/A	1.61135	2.6752e-08	4.52231e-05	1.70095	2.42727e-05	0.0145981
C2CD4A	1.3058	1.05541	0.873524	0.937764	1.24598	0.20052	1.59268	1.54538	3.07853	1.35448	3.6225	3.76613	#N/A	#N/A	#N/A	0.937878	0.00748437	0.999988	1.40082	0.000193813	0.059237
C8orf34	0.61341	0.780052	0.525565	0.681759	0.470885	0.139741	1.07347	0.994749	2.65531	0.972176	1.69903	1.85146	#N/A	#N/A	#N/A	1.30416	0.000573661	0.204295	1.21275	1.61383e-05	0.0103752
CHIC1	1.02362	1.38784	1.21131	0.913898	0.175809	0.53605	1.07262	0.180065	0.693873	0.0890674	0.321622	0.46092	-1.16794	0.0131927	0.999883	#N/A	#N/A	#N/A	-2.10575	2.69411e-06	0.00228314
CLN6	6.15763	5.37233	5.14322	5.53128	3.35919	4.27621	3.65759	5.90296	4.57154	2.47838	3.33654	3.94416	#N/A	#N/A	#N/A	#N/A	#N/A	#N/A	-0.795055	0.00011131	0.0432347
COL9A1	1.95097	2.2362	2.80881	1.79611	2.54705	2.89364	2.01146	1.49216	1.15333	1.33734	1.02554	1.33952	#N/A	#N/A	#N/A	-0.584386	0.0209431	0.999988	-0.924455	6.12682e-05	0.0300601
CSMD3	0.0649714	0.0264846	0.0610195	0.0439745	0.0199268	0.0130195	0.147293	0.119793	0.213619	0.118114	0.147303	0.242483	#N/A	#N/A	#N/A	1.64999	0.000279271	0.129826	1.70672	0.000167987	0.0545094
DKK2	0.174773	0.21535	0.143624	0.138007	0.354376	0.183868	0.341187	0.313293	0.315192	0.477608	0.577857	0.612505	#N/A	#N/A	#N/A	#N/A	#N/A	#N/A	1.6195	6.10849e-05	0.0300601
DRGX	0.461525	0.686403	0.606834	0.583098	0.499097	0.241693	1.92209	2.01204	2.83257	2.32919	1.98282	2.58792	#N/A	#N/A	#N/A	1.94849	4.59562e-10	1.15398e-06	1.96649	8.74226e-12	2.71651e-08
DYNLT3	11.1703	9.79525	9.92787	13.5567	10.5427	7.69817	11.1326	8.72333	14.4102	15.134	17.3716	14.4675	#N/A	#N/A	#N/A	#N/A	#N/A	#N/A	0.587774	0.000120116	0.0433648
ELF2	2.26805	2.51408	2.86091	2.46013	2.95062	2.89278	4.18587	3.01453	3.42045	4.39342	4.09166	3.47552	#N/A	#N/A	#N/A	0.475027	0.0102273	0.999988	0.637405	0.000316856	0.0836873
ERO1B	3.37882	3.03053	3.68425	3.06985	3.50504	2.72667	3.57751	2.93775	5.02486	5.04533	5.92534	5.59876	#N/A	#N/A	#N/A	#N/A	#N/A	#N/A	0.698351	1.3918e-05	0.00926743
ERRFI1	51.1937	34.5664	44.7951	38.4094	47.1724	17.6236	50.1201	49.6321	89.7578	54.3576	103.287	109.471	#N/A	#N/A	#N/A	0.538548	0.042587	0.999988	1.00868	0.000130387	0.0441988
FAM3C	9.44261	7.95981	8.09976	7.13681	9.30277	7.24678	10.1184	8.24075	13.9712	13.0525	15.6156	11.4292	#N/A	#N/A	#N/A	#N/A	#N/A	#N/A	0.635124	0.000316913	0.0836873
FAM98B	2.94441	3.74366	4.86203	6.53185	5.3816	2.79224	5.4529	4.82906	5.39435	8.16414	6.62808	5.91918	#N/A	#N/A	#N/A	0.443011	0.0312753	0.999988	0.836835	0.000220799	0.0633319
FAR2P1	0.00942902	0.0293511	0.0103314	0.119128	0.35988	0.507889	0.560525	0.0108174	0.142515	0.732244	0.498807	0.156211	4.32313	2.78306e-06	0.00529032	3.85775	0.00154235	0.409713	4.82641	4.28281e-08	5.32325e-05
FCRLA	0.549434	0.570101	0.522804	0.548023	0.496668	0.146028	0.699278	0.630335	1.90724	0.934135	1.46024	1.80576	#N/A	#N/A	#N/A	0.975996	0.040506	0.999988	1.3238	0.000100868	0.0408822
FMN1	0.56767	0.465401	1.43085	2.80388	1.59601	0.125832	0.418973	1.68844	1.77186	2.48496	2.03798	1.83091	#N/A	#N/A	#N/A	#N/A	#N/A	#N/A	1.36022	0.000169954	0.0545094
GPRC5A	1.51395	1.22466	1.34061	0.905624	1.58609	0.936136	1.97992	1.59508	2.10571	1.83887	2.62112	2.67748	#N/A	#N/A	#N/A	0.474602	0.0210991	0.999988	0.783288	0.000258598	0.0719598
HECTD2	3.68161	3.62441	2.74021	3.65689	2.76966	2.41536	3.44512	3.77217	6.69236	5.12357	5.64687	5.21951	#N/A	#N/A	#N/A	#N/A	#N/A	#N/A	0.654055	0.00012813	0.0441988
HRH3	6.82495	6.71664	7.82505	6.35594	7.15006	8.62602	7.03615	6.19531	4.51972	4.64907	4.73728	4.90925	#N/A	#N/A	#N/A	#N/A	#N/A	#N/A	-0.593534	0.0004044	0.0992057
HYKK	1.85859	1.89406	1.74554	1.62485	1.77343	0.763501	2.39099	2.48446	3.00982	2.33917	3.52745	3.64802	#N/A	#N/A	#N/A	0.518097	0.00659859	0.981606	0.767716	0.000398127	0.0989692
ITGB8	0.38117	0.343638	0.229365	0.181578	0.253402	0.143748	0.399796	0.487477	0.880064	0.58721	0.73926	0.903832	-0.727094	0.0352519	0.999883	0.886997	0.0124557	0.999988	1.20027	1.22195e-05	0.00843776
KANK4	0.243225	0.374956	0.319804	0.403873	0.298391	0.0155967	1.23234	1.1321	2.63543	0.988645	1.54403	2.85168	#N/A	#N/A	#N/A	2.41937	1.86017e-10	6.91795e-07	2.50319	8.51526e-11	2.26798e-07
KDM7A	1.75716	1.69752	1.57125	1.71605	2.02355	1.61487	1.78065	1.50034	2.14384	2.37251	3.37537	2.59323	#N/A	#N/A	#N/A	#N/A	#N/A	#N/A	0.710177	0.000120949	0.0433648
KITLG	11.0197	8.38559	7.60078	9.95973	8.12639	5.79763	7.69683	8.6237	16.662	13.2971	15.6419	14.7533	#N/A	#N/A	#N/A	#N/A	#N/A	#N/A	0.674595	0.000309986	0.0836873
LINC00221	8.59281	10.2853	9.04529	12.6398	3.92386	7.59932	2.38092	9.67029	6.85927	4.8132	5.89367	6.75288	#N/A	#N/A	#N/A	#N/A	#N/A	#N/A	-0.695314	8.71813e-05	0.038206
LINC01738	0	0	0	0	0	0	0.424534	0.0371834	0.31174	0.253815	0.467614	0.371739	#N/A	#N/A	#N/A	5.36999	0.00263693	0.544819	5.84326	6.80308e-05	0.0325222
LOX	1.91238	1.56287	1.5391	2.00987	1.67943	0.854611	1.8075	1.90273	3.4881	2.50706	3.10094	3.7096	#N/A	#N/A	#N/A	#N/A	#N/A	#N/A	0.871367	7.42521e-05	0.0346089
LRRC10B	0.771825	0.670989	0.914261	0.869715	1.21417	0.140452	3.32086	2.89574	6.7071	3.52582	6.48072	6.4865	#N/A	#N/A	#N/A	2.45622	1.00251e-10	4.66041e-07	2.78224	5.18159e-19	4.83027e-15
LRRC29	0	0	0	0	0	1.06011	0	0	1.27487	0	0	1.54788	#N/A	#N/A	#N/A	#N/A	#N/A	#N/A	20.67	1.24282e-07	0.00014482
MAN2A1	3.37872	2.88585	2.83534	3.24274	2.77024	2.2428	2.42498	3.32109	4.57314	4.75584	4.5408	4.77232	#N/A	#N/A	#N/A	#N/A	#N/A	#N/A	0.614206	9.11563e-05	0.0386254
MEDAG	4.68571	5.86863	4.65919	4.19876	5.86946	3.49774	8.13211	6.74918	8.50889	6.64109	10.9992	10.1804	#N/A	#N/A	#N/A	0.620663	0.00134311	0.367281	0.848567	0.000206527	0.0604362
MIEF2	2.43673	5.05677	2.52382	2.15961	2.41763	3.76835	3.44458	2.47564	3.79794	0.672469	1.30597	1.01967	#N/A	#N/A	#N/A	#N/A	#N/A	#N/A	-1.76496	2.97443e-07	0.000308085
MYCN	2.87808	2.17871	3.11385	8.393	6.64964	12.8985	2.95459	3.65489	2.26333	11.0921	15.1993	20.392	1.7626	5.93439e-10	2.82017e-06	#N/A	#N/A	#N/A	2.49526	4.54354e-22	8.47098e-18
MYOZ2	6.05607	5.84053	6.26927	9.97489	4.98094	2.06381	6.23296	10.102	18.5316	8.29225	11.3283	19.9101	#N/A	#N/A	#N/A	0.94584	0.00560063	0.868441	1.10405	0.000175422	0.0545094
NAMPT	4.50556	5.16046	4.61776	4.80453	4.78767	4.30348	6.10551	4.63918	6.17706	6.50036	8.89128	6.36107	#N/A	#N/A	#N/A	#N/A	#N/A	#N/A	0.588753	0.000359402	0.0917903
NOS1	0	0	0	0.00456233	0.00344566	0	0.207392	0.215427	0.173665	0.146109	0.177139	0.202487	#N/A	#N/A	#N/A	8.16462	7.40135e-11	4.5876e-07	7.96007	2.29566e-10	5.35005e-07
NT5E	1.79674	2.76397	1.91147	1.75531	1.8141	0.949518	2.84183	2.30099	5.74142	4.48566	4.58169	4.72595	#N/A	#N/A	#N/A	0.755124	0.0299702	0.999988	1.08022	2.69862e-07	0.00029596
P2RY11	6.94799	4.01794	3.92769	1.8451	3.48374	0.769754	5.23931	4.34092	7.75303	1.18409	1.8729	2.28411	-1.29647	0.005991	0.999883	#N/A	#N/A	#N/A	-1.51745	4.9673e-06	0.00385877
PCDH17	0.54733	0.298596	0.47606	0.377832	0.463029	0.196291	1.49524	1.28821	2.00807	1.61653	2.07322	2.90511	#N/A	#N/A	#N/A	1.85352	5.58526e-10	1.15398e-06	2.29597	3.32388e-14	1.54926e-10
PRDM12	0.305377	0.217844	0.397341	0.168795	0.254962	0.0856716	0.807686	0.919649	1.49483	1.02135	1.15654	1.24048	#N/A	#N/A	#N/A	1.80469	0.000107845	0.0716204	1.87622	2.60883e-06	0.00228314
PTPRQ	1.02244	0.621495	0.844395	1.3255	0.698931	0.466647	1.36845	1.86452	3.28678	1.45149	2.70074	3.02895	#N/A	#N/A	#N/A	1.38998	3.20175e-05	0.0248069	1.50241	3.90511e-07	0.000383194
S100A4	77.6361	91.879	94.0609	96.5055	93.5661	115.769	68.8937	92.3984	50.0021	66.5078	50.5527	50.0755	#N/A	#N/A	#N/A	#N/A	#N/A	#N/A	-0.663199	0.000318698	0.0836873
SCN4A	0.953599	1.12656	0.837149	0.834644	1.34294	0.683321	1.64381	1.43012	2.20224	1.76572	2.76268	2.93566	#N/A	#N/A	#N/A	0.85405	0.000388576	0.153736	1.33279	3.55623e-08	4.73588e-05
SDC3	7.27211	3.17126	4.70741	40.4089	28.5999	14.5537	2.95789	26.4512	11.2723	41.5394	33.5677	9.14795	2.45098	6.89214e-11	4.36709e-07	#N/A	#N/A	#N/A	2.45635	0.000365608	0.0921135
SLC19A2	8.18144	7.26197	5.55224	3.24902	2.35026	4.27392	3.26894	6.82174	7.15652	3.20066	4.61301	2.64116	-1.10137	2.38574e-05	0.0302337	#N/A	#N/A	#N/A	-1.02694	2.64585e-05	0.0149482
SLC52A2	13.1149	14.3671	10.3225	7.15718	13.1054	9.68166	10.5039	9.258	9.19762	6.22893	7.70221	9.19403	#N/A	#N/A	#N/A	-0.38526	0.0260866	0.999988	-0.727804	0.000411505	0.0996377
STATH	0	0	0	0	0	0	0.401309	0	0	0.173282	0.383094	0.479382	#N/A	#N/A	#N/A	#N/A	#N/A	#N/A	6.30681	9.6495e-06	0.00691943
STX11	0.688263	1.16943	0.838973	0.68478	1.03435	0.434448	1.84638	1.40155	2.78984	2.58265	2.95418	2.99316	#N/A	#N/A	#N/A	1.16615	0.000273592	0.129826	1.64826	1.9718e-12	7.35245e-09
STX16	5.40482	12.5846	4.38559	21.2247	15.2323	22.8225	8.61776	14.8624	3.90464	20.5266	30.1196	36.7116	1.40278	6.54925e-05	0.0732322	#N/A	#N/A	#N/A	1.95292	2.75704e-08	3.95402e-05
SYTL2	0.828606	0.995069	0.898689	1.04687	0.718401	0.401201	1.27563	1.54415	2.28865	1.30108	1.70725	2.72301	#N/A	#N/A	#N/A	0.910111	0.000352776	0.145775	1.05613	0.000127561	0.0441988
TCF19	8.21599	7.73234	10.4121	9.66899	4.15638	8.91898	8.5348	10.3637	7.73483	2.54528	4.15106	3.65524	#N/A	#N/A	#N/A	#N/A	#N/A	#N/A	-1.37265	6.20089e-10	1.28455e-06
TGIF2	21.9659	10.5861	10.1731	21.518	10.3149	12.1041	0.648478	5.98901	13.1177	4.69791	3.85183	2.55174	#N/A	#N/A	#N/A	#N/A	#N/A	#N/A	-1.96023	3.91853e-09	6.76234e-06
TLR4	0.0962957	0.11102	0.148498	0.103637	0.0816745	0.0840472	0.204831	0.22095	0.254829	0.281625	0.298446	0.322704	#N/A	#N/A	#N/A	0.9368	0.00809966	0.999988	1.33115	2.60833e-05	0.0149482
TNFAIP3	0.490016	0.752895	0.795044	1.0477	0.692356	0.15862	1.20583	1.24326	2.42131	1.10079	1.91246	2.73807	#N/A	#N/A	#N/A	1.26099	0.000397145	0.153852	1.47631	2.82678e-05	0.0150579
TSFM	7.47904	6.42871	6.72395	4.45432	5.93995	6.29046	5.24674	5.51711	5.59434	3.78332	4.65388	4.64342	#N/A	#N/A	#N/A	-0.337162	0.0391586	0.999988	-0.678931	0.000118386	0.0433648
TXNIP	3.7183	5.15331	5.90249	7.88493	8.27436	4.43798	5.82489	5.81838	6.60756	8.66009	13.0546	8.72367	#N/A	#N/A	#N/A	#N/A	#N/A	#N/A	1.02611	8.43602e-06	0.00629125
UGT3A1	0.0446248	0.0520913	0.0427836	0.0845695	0.0425803	0.0250384	0.297879	0.332772	0.429217	0.247536	0.182418	0.341217	#N/A	#N/A	#N/A	2.9216	5.1268e-10	1.15398e-06	2.44949	1.495e-06	0.00139363
VPS36	13.0529	12.9313	10.4209	16.1962	10.2511	9.74085	8.12508	6.87714	12.988	7.48522	8.79837	8.20153	#N/A	#N/A	#N/A	#N/A	#N/A	#N/A	-0.589522	0.000174905	0.0545094
WAKMAR2	0.102692	0.0473578	0.0625112	0.100911	0.108875	0.0128043	0.24143	0.248717	0.313565	0.230834	0.38412	0.567104	#N/A	#N/A	#N/A	1.90616	0.00273296	0.558456	2.43055	7.70984e-05	0.0350591
Z99572.1	0.194687	0.167181	0.220675	0.220525	0.304273	0.278741	0.233364	0.188695	0.115306	0.350486	0.548859	0.384994	#N/A	#N/A	#N/A	#N/A	#N/A	#N/A	1.11933	8.81173e-05	0.038206
ZNF184	2.74529	3.903	6.24872	13.663	5.94818	7.33581	5.22653	8.76995	8.64889	15.6192	10.2996	6.74588	1.06035	0.00374131	0.999883	0.818565	0.010437	0.999988	1.34037	0.000117956	0.0433648
ZNF281	6.89731	5.53068	9.53951	11.3785	9.5535	9.59629	11.2187	10.299	9.53041	16.8872	13.5567	10.6884	0.466802	0.0380016	0.999883	0.497818	0.0217827	0.999988	0.895738	0.000357896	0.0917903
ZNF551	1.23843	0.992495	0.717092	0.0508831	5.06303	4.94884	6.64487	5.27887	4.77298	9.65234	4.11586	5.82542	#N/A	#N/A	#N/A	2.4955	6.11381e-24	1.13686e-19	2.72893	1.08593e-15	6.74872e-12
