# Supplementary material for: Therapeutic targeting of YOD1 disrupts the PAX-FOXO1/N-Myc feedback loop in rhabdomyosarcoma
Source: JCI Insight. 2025 Dec 16;11(3):e193221. doi: 10.1172/jci.insight.193221 (PMC12892920; doi:10.1172/jci.insight.193221)
Supplement: Supporting data values [file jciinsight-11-193221-s063.xlsx]

## Sheet: Fig 1A
	RD
	replicated-1	replicated-2	replicated-3
PCDH	1	1	1
N-Myc	1.99489	2.40478	1.32002
P3F1	1.21578	2.76598	2.02158
P3F1+N-Myc	4.47061	4.81121	3.82414
	NIH-3T3
	replicated-1	replicated-2	replicated-3
PCDH	1	1	1
N-Myc	1.62819	1.63675	1.57486
P3F1	1.85686	2.58358	1.90468
P3F1+N-Myc	4.23314	6.34587	4.15825

## Sheet: Fig 1B
	RH30-PCDH			RH30-P3F1
	replicated-1	replicated-2	replicated-3	replicated-1	replicated-2	replicated-3
N-Myc	1	1	1	13.0549	12.226	15.932

## Sheet: Fig 1C 
	RH30-PCDH			RH30-P3F1
	replicated-1	replicated-2	replicated-3	replicated-1	replicated-2	replicated-3
MYCN	1	1	1	1.6861	1.38431	1.61756

## Sheet: Fig 1D 
	RH30-PCDH			RH30-N-Myc
	replicated-1	replicated-2	replicated-3	replicated-1	replicated-2	replicated-3
PAX3-FOXO1	1	1	1	29.6179	13.2467	14.5683

## Sheet: Fig 1E
	RH30-PCDH			RH30-N-Myc
	replicated-1	replicated-2	replicated-3	replicated-1	replicated-2	replicated-3
PAX3-FOXO1	1	1	1	2.07172	2.3937	1.70439

## Sheet: Fig 1G
	vsh			shP3F1#1			shP3F1#2
	replicated-1	replicated-2	replicated-3	replicated-1	replicated-2	replicated-3	replicated-1	replicated-2	replicated-3
MYCN	1	1	1	0.616018	0.611256	0.394826	0.406706	0.557716	0.307028
	vsh			shMYCN#1			shMYCN#2
	replicated-1	replicated-2	replicated-3	replicated-1	replicated-2	replicated-3	replicated-1	replicated-2	replicated-3
P3F1	1	1	1	0.461869	0.215314	0.250334	0.677464	0.321374	0.317294

## Sheet: Fig 2A 
	P3F1MYCN vs. MYCN				P3F1MYCN vs. P3F1
	GS<br> follow link to MSigDB	NES	FDR q-val		GS<br> follow link to MSigDB	NES	FDR q-val
	HALLMARK_TNFA_SIGNALING_VIA_NFKB	1.9253	0		HALLMARK_ALLOGRAFT_REJECTION	1.73135	0.00336078
	HALLMARK_ANDROGEN_RESPONSE	1.76687	0.0013729		HALLMARK_KRAS_SIGNALING_UP	1.64708	0.00630278
	HALLMARK_INFLAMMATORY_RESPONSE	1.73103	0.00173589		HALLMARK_INFLAMMATORY_RESPONSE	1.64219	0.00420185
	HALLMARK_INTERFERON_GAMMA_RESPONSE	1.67998	0.00385041		HALLMARK_UV_RESPONSE_DN	1.63636	0.00344045
	HALLMARK_INTERFERON_ALPHA_RESPONSE	1.63836	0.00552724		HALLMARK_TNFA_SIGNALING_VIA_NFKB	1.62756	0.00319663
	HALLMARK_HYPOXIA	1.56516	0.00980295		HALLMARK_INTERFERON_GAMMA_RESPONSE	1.59264	0.00505724
	HALLMARK_IL6_JAK_STAT3_SIGNALING	1.55218	0.0095466		HALLMARK_COMPLEMENT	1.55539	0.00863972
	HALLMARK_ALLOGRAFT_REJECTION	1.50405	0.0144122		HALLMARK_ANDROGEN_RESPONSE	1.52476	0.011755
	HALLMARK_APOPTOSIS	1.48821	0.0172478		HALLMARK_COAGULATION	1.5201	0.0112428
	HALLMARK_KRAS_SIGNALING_UP	1.48308	0.0166078		HALLMARK_EPITHELIAL_MESENCHYMAL_TRANSITION	1.47667	0.017311
	HALLMARK_COMPLEMENT	1.47434	0.016448		HALLMARK_IL6_JAK_STAT3_SIGNALING	1.41192	0.0346294
	HALLMARK_EPITHELIAL_MESENCHYMAL_TRANSITION	1.46778	0.0168472		HALLMARK_HEDGEHOG_SIGNALING	1.40584	0.0337773
	HALLMARK_PROTEIN_SECRETION	1.44396	0.0204383		HALLMARK_INTERFERON_ALPHA_RESPONSE	1.40015	0.032514
	HALLMARK_CHOLESTEROL_HOMEOSTASIS	1.44367	0.0189785		HALLMARK_PROTEIN_SECRETION	1.37598	0.0408097
	HALLMARK_IL2_STAT5_SIGNALING	1.40633	0.029846		HALLMARK_IL2_STAT5_SIGNALING	1.35218	0.0502411
	HALLMARK_MTORC1_SIGNALING	1.35862	0.0467907		HALLMARK_APOPTOSIS	1.26056	0.130938
	HALLMARK_SPERMATOGENESIS	1.34997	0.0477759		HALLMARK_APICAL_SURFACE	1.24803	0.139364
	HALLMARK_UNFOLDED_PROTEIN_RESPONSE	1.31844	0.0622549		HALLMARK_ANGIOGENESIS	1.23562	0.147635
	HALLMARK_UV_RESPONSE_DN	1.25641	0.11118		HALLMARK_HEME_METABOLISM	1.23045	0.146137
	HALLMARK_PI3K_AKT_MTOR_SIGNALING	1.21016	0.166116		HALLMARK_BILE_ACID_METABOLISM	1.19479	0.19583
	HALLMARK_ESTROGEN_RESPONSE_LATE	1.20647	0.163626		HALLMARK_HYPOXIA	1.18005	0.212769
	HALLMARK_ESTROGEN_RESPONSE_EARLY	1.17718	0.205023		HALLMARK_KRAS_SIGNALING_DN	1.15733	0.248357
	HALLMARK_HEME_METABOLISM	1.17612	0.198438		HALLMARK_WNT_BETA_CATENIN_SIGNALING	1.13539	0.282786
	HALLMARK_TGF_BETA_SIGNALING	1.17185	0.197504		HALLMARK_CHOLESTEROL_HOMEOSTASIS	1.09989	0.359579
	HALLMARK_GLYCOLYSIS	1.16104	0.208192		HALLMARK_ESTROGEN_RESPONSE_EARLY	1.09219	0.364134
	HALLMARK_HEDGEHOG_SIGNALING	1.15322	0.212861		HALLMARK_ESTROGEN_RESPONSE_LATE	1.05591	0.451648
	HALLMARK_WNT_BETA_CATENIN_SIGNALING	1.15199	0.206828		HALLMARK_MITOTIC_SPINDLE	1.03049	0.51308
	HALLMARK_MITOTIC_SPINDLE	1.14899	0.204475		HALLMARK_MTORC1_SIGNALING	1.02415	0.515235
	HALLMARK_KRAS_SIGNALING_DN	1.13619	0.220009		HALLMARK_GLYCOLYSIS	0.999418	0.573962
	HALLMARK_APICAL_JUNCTION	1.11442	0.251595		HALLMARK_APICAL_JUNCTION	0.988656	0.589489
	HALLMARK_BILE_ACID_METABOLISM	1.0089	0.512667		HALLMARK_SPERMATOGENESIS	0.984911	0.583134
	HALLMARK_COAGULATION	0.979078	0.590251		HALLMARK_PI3K_AKT_MTOR_SIGNALING	0.913697	0.789015
	HALLMARK_NOTCH_SIGNALING	0.952086	0.663352		HALLMARK_TGF_BETA_SIGNALING	0.913664	0.765176
	HALLMARK_UV_RESPONSE_UP	0.948933	0.653653		HALLMARK_UNFOLDED_PROTEIN_RESPONSE	0.897918	0.791991
	HALLMARK_P53_PATHWAY	0.942803	0.652949		HALLMARK_XENOBIOTIC_METABOLISM	0.890523	0.791318
	HALLMARK_PEROXISOME	0.925761	0.691678		HALLMARK_PEROXISOME	0.885215	0.784303
	HALLMARK_XENOBIOTIC_METABOLISM	0.897888	0.759624		HALLMARK_P53_PATHWAY	0.814182	0.927836
	HALLMARK_APICAL_SURFACE	0.867847	0.828813		HALLMARK_OXIDATIVE_PHOSPHORYLATION	-1.71903	0.00306413
	HALLMARK_OXIDATIVE_PHOSPHORYLATION	-1.63314	0.00761456		HALLMARK_MYC_TARGETS_V2	-1.60384	0.00878674
	HALLMARK_MYOGENESIS	-1.20603	0.499036		HALLMARK_MYC_TARGETS_V1	-1.4693	0.0268748
	HALLMARK_MYC_TARGETS_V2	-1.18576	0.401786		HALLMARK_E2F_TARGETS	-1.44941	0.0238481
	HALLMARK_MYC_TARGETS_V1	-1.13198	0.489259		HALLMARK_G2M_CHECKPOINT	-1.28401	0.101287
	HALLMARK_ADIPOGENESIS	-1.10255	0.499777		HALLMARK_REACTIVE_OXYGEN_SPECIES_PATHWAY	-1.11493	0.388322
	HALLMARK_E2F_TARGETS	-1.05993	0.571505		HALLMARK_ADIPOGENESIS	-1.09442	0.395449
	HALLMARK_DNA_REPAIR	-1.04698	0.541601		HALLMARK_DNA_REPAIR	-1.08947	0.360431
	HALLMARK_G2M_CHECKPOINT	-1.0287	0.541518		HALLMARK_UV_RESPONSE_UP	-0.965249	0.776821
	HALLMARK_REACTIVE_OXYGEN_SPECIES_PATHWAY	-0.996453	0.58818		HALLMARK_MYOGENESIS	-0.961789	0.714282
	HALLMARK_FATTY_ACID_METABOLISM	-0.928632	0.788997		HALLMARK_PANCREAS_BETA_CELLS	-0.956343	0.671084
	HALLMARK_PANCREAS_BETA_CELLS	-0.828662	1		HALLMARK_NOTCH_SIGNALING	-0.94097	0.673642
	HALLMARK_ANGIOGENESIS	-0.816219	0.94782		HALLMARK_FATTY_ACID_METABOLISM	-0.803986	0.963216

## Sheet: Fig 2B
	P3F1MYCN vs. MYCN		P3F1MYCN vs. P3F1
	NES	FDR q-val	NES	FDR q-val
HALLMARK_ALLOGRAFT_REJECTION	1.50405	0.014412	1.73135	0.00336078
HALLMARK_KRAS_SIGNALING_UP	1.48308	0.0166	1.64708	0.00630278
HALLMARK_INFLAMMATORY_RESPONSE	1.73103	0.001736	1.64219	0.00420185
HALLMARK_TNFA_SIGNALING_VIA_NFKB	1.9253	0	1.62756	0.00319663
HALLMARK_INTERFERON_GAMMA_RESPONSE	1.67998	0.00385	1.59264	0.00505724
HALLMARK_COMPLEMENT	1.47434	0.016448	1.55539	0.00863972
HALLMARK_ANDROGEN_RESPONSE	1.76687	0.001373	1.52476	0.011755
HALLMARK_EPITHELIAL_MESENCHYMAL_TRANSITION	1.46778	0.016847	1.47667	0.017311
HALLMARK_IL6_JAK_STAT3_SIGNALING	1.55218	0.009547	1.41192	0.0346294
HALLMARK_INTERFERON_ALPHA_RESPONSE	1.63837	0.005527	1.40015	0.032514
HALLMARK_PROTEIN_SECRETION	1.44396	0.020438	1.37598	0.0408097

## Sheet: Fig 2G
RD					HeLa
Distance_(pixels)	green	red			Distance_(pixels)	green	red
0	14.03	50			0	8.4677	18.5968
1	23.818	37.6667			0.500004	8.6774	19.6129
2	21.727	37.8182			1.00001	10.6613	17.3871
3	22.97	39.2727			1.50001	9.9355	21.5484
4	19	44.9394			2.00002	8.4677	17.2742
5	37.818	73.4242			2.49998	10.6613	20.3387
6	31.576	52			2.99999	13.3226	20.8548
7	37.879	65.6061			3.49999	13.0645	24.2581
8	54.455	69.7576			4	15.3387	28.3871
9	61.545	73.2727			4.5	14.629	25.8065
10	73.485	78.4848			5	16.4355	27.3871
11	70.303	103			5.50001	17.2742	34.1129
12	102.909	98.2727			6.00001	20.9355	44.4677
13	82.818	96.1212			6.50002	27.2258	39.6774
14	115.212	102.727			6.99998	22.9516	42.9032
15	90.515	117.909			7.49999	28.9516	45.629
16	94.424	109.182			7.99999	32.7258	44.1613
17	91.212	89.697			8.5	34.1129	58.7742
18	111.636	78.2424			9	42.129	55.4355
19	59.303	69.1212			9.5	45.1613	57.8064
20	76.03	83.4242			10	39.3387	56.1774
21	81.455	84.4848			10.5	49.9355	64.129
22	71.333	79.5152			11	47.8387	65.6774
23	57.545	72.3939			11.5	50.0323	74.5645
24	40.303	88.6364			12	46.8548	68.871
25	56.091	73.3939			12.5	54.5	68.0161
26	54.636	72			13	48.1613	66.9355
27	71.303	82.0303			13.5	42.5806	75.2097
28	48.242	92.1515			14	53.5484	71.2903
29	45.667	106.576			14.5	51.0968	75.0645
30	48.758	84.6061			15	52.6936	70.3548
31	46.091	85.3333			15.5	52.629	68.5161
32	45.485	81.4242			16	43.1774	73.8871
					16.5	48.2258	81.2903
					17	50.5323	68.5645
					17.5	46.4194	66.5323
					18	50.1774	74.5484
					18.5	45.2903	66.371
					19	44.2258	57.1936
					19.5	42.0323	61.5968
					20	33.7097	60.1774
					20.5	35.6774	58.4516
					21	42.4355	49.2258
					21.5	35.8548	52.0968
					22	33.7419	53.371
					22.5	33.5484	53.0645
					23	30.4194	49.5
					23.5	26.9677	51.1774
					24	32.2419	53.9516
					24.5	25.9677	43.5161
					25	29.3387	47.0968
					25.5	25.0161	43.0161
					26	21.2742	42.5161
					26.5	22.1774	37.6936
					27	20.0968	34.3387
					27.5	17.5484	30.2581
					28	17.5161	25.4355
					28.5	11.3548	25.5323
					29	11.6452	21.871
					29.5	9.3387	22.4032
					30	7.6452	16.129
					30.5	4.6129	13.9355

## Sheet: Fig 3B
GFP-P3F1					GFP-N-Myc
DUB	relative intensity of fluorescence	inhibition ratio			DUB	relative intensity of fluorescence	inhibition ratio
YOD1	0.297791	0.702209			USP21	0.594472	0.405528
PARP11	0.333939	0.666061			UBTD2	0.616925	0.383075
JOSD2	0.364387	0.635613			USP46	0.656374	0.343626
USP43	0.420638	0.579362			USP54	0.666355	0.333645
USP16	0.422228	0.577772			YOD1	0.667985	0.332015
USP44	0.433236	0.566764			USP41	0.670021	0.329979
UCHL5	0.445803	0.554197			USP7	0.671725	0.328275
OTUD4	0.449493	0.550507			USP32	0.713193	0.286807
PAN2	0.449797	0.550203			USP1	0.720187	0.279813
CYLD	0.453191	0.546809			OTUD7B	0.735113	0.264887
FBXO8	0.465219	0.534781			USP49	0.737245	0.262755
USP42	0.47067	0.52933			PSMD14	0.738662	0.261338
UFD1L	0.474851	0.525149			OTUB1	0.74765	0.25235
JOSD1	0.489032	0.510968			MPND	0.747801	0.252199
UCHL3	0.489196	0.510804			USP48	0.761641	0.238359
USP18	0.49018	0.50982			UCK2	0.766056	0.233944
USP38	0.491489	0.508511			USP3	0.80384	0.19616
USP34	0.498212	0.501788			USP38	0.812077	0.187923
USP48	0.509764	0.490236			USP14	0.81576	0.18424
COPS5	0.510697	0.489303			SENP2	0.818203	0.181797
OTUD1	0.514899	0.485101			USP39	0.819706	0.180294
UBTD2	0.524596	0.475404			USP15	0.829449	0.170551
USP35	0.525234	0.474766			USP47	0.840463	0.159537
USP51	0.539149	0.460851			UBTD1	0.855477	0.144523
UBL3	0.541877	0.458123			CYLD	0.864042	0.135958
STAMBPL1	0.542591	0.457409			PARP11	0.871463	0.128537
USP33	0.5525	0.4475			UCHL5	0.872697	0.127303
USP3	0.557432	0.442568			USP37	0.874176	0.125824
USP37	0.56243	0.43757			UBL5	0.879663	0.120337
USP11	0.582091	0.417909			USP10	0.882726	0.117274
UCHL1	0.60665	0.39335			USP45	0.883378	0.116622
UBR1	0.608133	0.391867			PAN2	0.888827	0.111173
USP14	0.61395	0.38605			USP4	0.893538	0.106462
USP1	0.61767	0.38233			OTUD7A	0.893598	0.106402
USP29	0.626457	0.373543			VCPIP1	0.901368	0.0986322
MYSM1	0.638043	0.361957			USP40	0.904441	0.0955593
USP13	0.639924	0.360076			USP9X	0.925706	0.0742936
USP25	0.649234	0.350766			USP53	0.930217	0.069783
OTUD7B	0.65625	0.34375			USP8	0.936116	0.063884
USP53	0.657257	0.342743			USPL1	0.936537	0.0634629
USP46	0.658161	0.341839			USP25	0.943723	0.0562774
USP24	0.659327	0.340673			UBR1	0.9538	0.0462005
USP26	0.66008	0.33992			UCHL3	0.957378	0.042622
SENP2	0.673934	0.326066			USP12	0.968413	0.0315868
ZRANB1	0.676354	0.323646			BAP1	0.976	0.0239997
FBXO7	0.727218	0.272782			USP9Y	0.977043	0.0229568
USP2	0.728638	0.271362			USP43	0.979061	0.0209391
OTUD7A	0.732173	0.267827			USP17L2	0.979229	0.0207707
UEVLD	0.764347	0.235653			UEVLD	0.985556	0.0144442
USP5	0.766328	0.233672			USP33	0.990204	0.00979591
STAMBP	0.774211	0.225789			UFD1L	1.00015	-0.000154377
USP15	0.775261	0.224739			PRPF8	1.00974	-0.00973978
USP39	0.778764	0.221236			OTUB2	1.01066	-0.0106636
USP21	0.793476	0.206524			USP51	1.01847	-0.0184724
USP28	0.80727	0.19273			UBL3	1.02007	-0.020069
USP4	0.8151	0.1849			USP36	1.02017	-0.0201671
USP47	0.817838	0.182162			OTUD1	1.02599	-0.0259915
ATXN3	0.819558	0.180442			OTUD5	1.03157	-0.0315738
USP22	0.826314	0.173686			USP19	1.03288	-0.0328774
OTUB2	0.828252	0.171748			USP2	1.03502	-0.0350154
USP9Y	0.842308	0.157692			UBL4A	1.03835	-0.0383526
TNFAIP3	0.844976	0.155024			MYSM1	1.04043	-0.0404327
OTUD5	0.846085	0.153915			OTUD4	1.04063	-0.0406292
PRPF8	0.851859	0.148141			USP35	1.04595	-0.0459482
USP8	0.875732	0.124268			USP18	1.0471	-0.0471
USP7	0.884708	0.115292			USP13	1.04724	-0.0472434
MPND	0.884959	0.115041			ZRANB1	1.05118	-0.0511803
BAP1	0.893841	0.106159			USP29	1.0634	-0.0633953
USP6	0.894517	0.105483			JOSD2	1.07406	-0.0740588
USP41	0.903763	0.0962374			USP20	1.07482	-0.0748166
USP40	0.919027	0.0809726			USP5	1.07605	-0.0760517
OTUB1	0.927424	0.0725759			USP27X	1.09148	-0.0914753
USPL1	0.939263	0.0607366			USP16	1.09288	-0.0928833
USP27X	0.964656	0.0353439			USP50	1.09725	-0.0972504
USP31	0.973353	0.0266474			STAMBP	1.10381	-0.103811
UBTD1	0.979293	0.0207073			FBXO7	1.11106	-0.111056
USP19	0.994531	0.00546891			USP34	1.11109	-0.111095
USP10	0.996945	0.0030545			OTUD6B	1.11214	-0.112138
USP20	1.00438	-0.00437622			STAMBPL1	1.13646	-0.136455
USP45	1.01205	-0.0120528			ATXN3	1.14678	-0.146784
USP12	1.0123	-0.0123038			JOSD1	1.158	-0.157999
USP9X	1.02721	-0.0272136			USP44	1.17478	-0.174783
USP17L2	1.05244	-0.0524437			USP11	1.17579	-0.175793
USP30	1.05313	-0.0531252			FBXO8	1.18565	-0.185649
USP50	1.07401	-0.0740051			UCHL1	1.18717	-0.187174
UCK2	1.08126	-0.0812593			USP22	1.19039	-0.190389
PSMD14	1.10413	-0.104134			USP31	1.19995	-0.199946
USP36	1.10695	-0.106947			USP24	1.21985	-0.219847
UBL4A	1.10754	-0.107543			COPS5	1.24356	-0.243565
OTUD6B	1.13492	-0.134925			USP30	1.28046	-0.280461
USP54	1.15341	-0.153411			USP28	1.28445	-0.284451
UBL5	1.15432	-0.154315			USP42	1.30178	-0.301779
BRCC3	1.24403	-0.244028			TNFAIP3	1.33188	-0.331877
USP49	1.24835	-0.248349			BRCC3	1.3822	-0.382195
USP32	1.25698	-0.256985			USP6	1.42013	-0.42013
VCPIP1	1.28085	-0.280852			USP26	2.8507	-1.8507

[truncated: 29 more sheets: Fig 3C, Fig 3D, Fig 3E, Fig 3F, Fig 5A, Fig 5C, Fig 5D, Fig 5F , Fig 5H , Fig 5I , Fig 5J , Fig 5K , Fig 6A , Fig 6B , Fig 6D , Fig 6E , Fig 6F, Fig 6G, Fig 6H, Fig 6J  …]
